# Supplementary material for: Educational Preparation and Course Approach of Undergraduate Sports Nutrition instructors in Large U.S. Institutions
Source: Sports (Basel). 2023 Sep 5;11(9):176. doi: 10.3390/sports11090176 (PMC10536551; doi:10.3390/sports11090176)
Supplement: Supplementary file 1 [file sports-11-00176-s001.zip]

Archive with 2 entries (2 files):
- sports-2564794-supplementary survey.pdf
- sports-2564794-supplementary tables.pdf
